# Supplementary material for: Biopharmaceutical Assessment of Mesh Aerosolised Plasminogen, a Step towards ARDS Treatment
Source: Pharmaceutics. 2023 May 30;15(6):1618. doi: 10.3390/pharmaceutics15061618 (PMC10300680; doi:10.3390/pharmaceutics15061618)
Supplement: Supplementary file 1 [file pharmaceutics-15-01618-s001.zip]

Archive with 1 entries (1 files):
- pharmaceutics-2280378-supplementary.pdf
